# Supplementary material for: A Bioinformatics Evaluation of the Role of Dual-Specificity Tyrosine-Regulated Kinases in Colorectal Cancer
Source: Cancers (Basel). 2022 Apr 18;14(8):2034. doi: 10.3390/cancers14082034 (PMC9025863; doi:10.3390/cancers14082034)
Supplement: Supplementary file 1 [file cancers-14-02034-s001.zip]

Archive with 1 entries (1 files):
- cancers-1671932-supplementary.pdf
